# Supplementary material for: Characterizing the Tumor Microenvironment and Its Prognostic Impact in Breast Cancer
Source: Cells. 2024 Sep 10;13(18):1518. doi: 10.3390/cells13181518 (PMC11429566; doi:10.3390/cells13181518)
Supplement: Supplementary file 1 [file cells-13-01518-s001.zip]

Archive with 2 entries (2 files):
- Supp. Figures S1-S5.pdf
- Supp. Table S1.csv
