# Supplementary material for: Characterizing the Tumor Microenvironment and Its Prognostic Impact in Breast Cancer
Source: Cells. 2024 Sep 10;13(18):1518. doi: 10.3390/cells13181518 (PMC11429566; doi:10.3390/cells13181518)
Supplement: Supplementary file 1 [file cells-13-01518-s001.zip › Supp. Table S1.csv]

	aDC	Angiogenesis	APM	B.cells	CD8.T.cells	Cytotoxic.cells	DC	Eosinophils	iDC	Macrophages	Mast.cells	Neutrophils	NK.CD56bright	NK.CD56dim	NK.cells	pDC	T.cells	T.helper.cells	Tcm.cells	Tem.cells	Tfh.cells	Tgd.cells	Th1.cells	Th17.cells	Th2.cells	Treg.cells
aDC	1	-0.01	0.72	0.46	0.28	0.62	0.4	-0.16	0.11	0.45	-0.12	0.26	-0.19	0.55	-0.02	0.24	0.63	0.3	0.15	0.29	0.43	-0.04	0.61	-0.23	0.24	0.67
Angiogenesis	-0.01	1	0.04	0.05	0.43	0.21	0.41	0.43	0.55	0.3	0.52	0.51	0.13	0.27	0.48	0.52	0.29	0.2	0.26	0.47	0.08	0.12	0.2	0.07	-0.27	-0.03
APM	0.72	0.04	1	0.23	0.52	0.55	0.34	0.02	0.12	0.4	-0.13	0.21	0	0.64	0.29	0.2	0.44	0.4	0.12	0.47	0.37	-0.21	0.49	-0.18	0.16	0.44
B.cells	0.46	0.05	0.23	1	0.13	0.63	0.5	-0.39	0.09	0.31	-0.07	0.32	-0.26	0.42	-0.19	0.41	0.73	0.07	0	0.15	0.56	0.18	0.45	-0.22	-0.12	0.58
CD8.T.cells	0.28	0.43	0.52	0.13	1	0.5	0.34	0.48	0.38	0.27	0.21	0.17	0.34	0.6	0.65	0.34	0.42	0.63	0.39	0.69	0.35	-0.19	0.28	-0.03	-0.04	0.2
Cytotoxic.cells	0.62	0.21	0.55	0.63	0.5	1	0.6	-0.16	0.38	0.48	0.06	0.41	0.03	0.7	0.07	0.59	0.9	0.2	0.03	0.36	0.58	0.18	0.6	-0.13	-0.15	0.68
DC	0.4	0.41	0.34	0.5	0.34	0.6	1	-0.07	0.54	0.54	0.16	0.57	-0.05	0.53	0.12	0.54	0.65	0.13	0.04	0.36	0.4	0.13	0.49	-0.04	-0.17	0.47
Eosinophils	-0.16	0.43	0.02	-0.39	0.48	-0.16	-0.07	1	0.23	-0.13	0.35	-0.06	0.47	-0.03	0.59	-0.06	-0.15	0.49	0.52	0.43	-0.07	-0.26	-0.21	0.22	-0.02	-0.33
iDC	0.11	0.55	0.12	0.09	0.38	0.38	0.54	0.23	1	0.52	0.49	0.47	0.24	0.36	0.31	0.46	0.39	0.05	0.07	0.37	0.11	0.14	0.29	0.14	-0.33	0.19
Macrophages	0.45	0.3	0.4	0.31	0.27	0.48	0.54	-0.13	0.52	1	0.24	0.68	-0.19	0.57	0.16	0.26	0.49	0.12	0.11	0.39	0.25	0.14	0.63	-0.1	0	0.44
Mast.cells	-0.12	0.52	-0.13	-0.07	0.21	0.06	0.16	0.35	0.49	0.24	1	0.31	0.21	0.12	0.3	0.18	0.12	0.06	0.23	0.24	-0.05	0.18	0.08	0.17	-0.23	-0.07
Neutrophils	0.26	0.51	0.21	0.32	0.17	0.41	0.57	-0.06	0.47	0.68	0.31	1	-0.11	0.45	0.16	0.41	0.44	0	0.06	0.29	0.27	0.16	0.48	0	-0.21	0.27
NK.CD56bright	-0.19	0.13	0	-0.26	0.34	0.03	-0.05	0.47	0.24	-0.19	0.21	-0.11	1	0.02	0.35	0.08	-0.07	0.18	0.16	0.18	0	-0.18	-0.22	0.34	-0.24	-0.2
NK.CD56dim	0.55	0.27	0.64	0.42	0.6	0.7	0.53	-0.03	0.36	0.57	0.12	0.45	0.02	1	0.37	0.42	0.62	0.29	0.07	0.56	0.46	-0.02	0.62	-0.17	0	0.54
NK.cells	-0.02	0.48	0.29	-0.19	0.65	0.07	0.12	0.59	0.31	0.16	0.3	0.16	0.35	0.37	1	0.12	0.01	0.47	0.35	0.6	0.04	-0.28	0.02	0.12	-0.12	-0.15
pDC	0.24	0.52	0.2	0.41	0.34	0.59	0.54	-0.06	0.46	0.26	0.18	0.41	0.08	0.42	0.12	1	0.57	-0.05	-0.14	0.26	0.31	0.21	0.35	-0.05	-0.32	0.31
T.cells	0.63	0.29	0.44	0.73	0.42	0.9	0.65	-0.15	0.39	0.49	0.12	0.44	-0.07	0.62	0.01	0.57	1	0.21	0.12	0.34	0.6	0.22	0.61	-0.14	-0.11	0.74
T.helper.cells	0.3	0.2	0.4	0.07	0.63	0.2	0.13	0.49	0.05	0.12	0.06	0	0.18	0.29	0.47	-0.05	0.21	1	0.71	0.56	0.25	-0.32	0.12	-0.06	0.29	0.13
Tcm.cells	0.15	0.26	0.12	0	0.39	0.03	0.04	0.52	0.07	0.11	0.23	0.06	0.16	0.07	0.35	-0.14	0.12	0.71	1	0.39	0.12	-0.14	0	0.13	0.19	0.04
Tem.cells	0.29	0.47	0.47	0.15	0.69	0.36	0.36	0.43	0.37	0.39	0.24	0.29	0.18	0.56	0.6	0.26	0.34	0.56	0.39	1	0.3	-0.18	0.33	-0.04	0.04	0.16
Tfh.cells	0.43	0.08	0.37	0.56	0.35	0.58	0.4	-0.07	0.11	0.25	-0.05	0.27	0	0.46	0.04	0.31	0.6	0.25	0.12	0.3	1	0.07	0.36	-0.15	-0.01	0.44
Tgd.cells	-0.04	0.12	-0.21	0.18	-0.19	0.18	0.13	-0.26	0.14	0.14	0.18	0.16	-0.18	-0.02	-0.28	0.21	0.22	-0.32	-0.14	-0.18	0.07	1	0.15	-0.04	-0.14	0.2
Th1.cells	0.61	0.2	0.49	0.45	0.28	0.6	0.49	-0.21	0.29	0.63	0.08	0.48	-0.22	0.62	0.02	0.35	0.61	0.12	0	0.33	0.36	0.15	1	-0.21	0.1	0.57
Th17.cells	-0.23	0.07	-0.18	-0.22	-0.03	-0.13	-0.04	0.22	0.14	-0.1	0.17	0	0.34	-0.17	0.12	-0.05	-0.14	-0.06	0.13	-0.04	-0.15	-0.04	-0.21	1	-0.27	-0.24
Th2.cells	0.24	-0.27	0.16	-0.12	-0.04	-0.15	-0.17	-0.02	-0.33	0	-0.23	-0.21	-0.24	0	-0.12	-0.32	-0.11	0.29	0.19	0.04	-0.01	-0.14	0.1	-0.27	1	0.1
Treg.cells	0.67	-0.03	0.44	0.58	0.2	0.68	0.47	-0.33	0.19	0.44	-0.07	0.27	-0.2	0.54	-0.15	0.31	0.74	0.13	0.04	0.16	0.44	0.2	0.57	-0.24	0.1	1
